# Supplementary material for: Infection fatality rate of SARS-CoV2 in a super-spreading event in Germany
Source: Nat Commun. 2020 Nov 17;11:5829. doi: 10.1038/s41467-020-19509-y (PMC7672059; doi:10.1038/s41467-020-19509-y)
Supplement: Supplementary file 4 — Source Data [file 41467_2020_19509_MOESM4_ESM.xlsx]

## Sheet: Figure 2
Figure 2 B
IgA			IgG
uncorrected estimate		18.50	uncorrected estimate		13.60
corrected estimate		10.63	corrected estimate		14.11
lower CI limit		7.48	lower CI limit		11.15
upper CI limit		13.88	upper CI limit		17.27

## Sheet: Figure 3
Figure 3 B
point estimates	15.53	14.46	19.98	18.61
lower CI limits	12.31	11.21	14.13	13.13
upper CI limits	18.96	17.93	32.00	29.82
Figure 3 C
point estimates	0.36	0.38	0.28	0.30
lower CI limits	0.29	0.31	0.17	0.19
upper CI limits	0.45	0.50	0.39	0.42

## Sheet: Figure 4
Figure 4 A
point estimates	1.61	3.58
lower CI limits	1.43	3.01
upper CI limits	1.81	4.27
raw estimates	1.63	3.68
Figure 4 B
percentages	22.22 8.73 13.49 9.52 7.14 11.11 4.76 6.35 7.94 5.56 2.38 0.79
Figure 4 C
log(IgA)
medians	1.30 1.09 0.82 0.88 0.78 0.68 0.42 -0.27 0.68 1.37 1.14 1.86
25% quartiles	-0.14 -0.39 0.34 -0.33 0.48 -0.02 -0.01 -0.52 0.17 0.35 0.43 1.86
75% quartiles	1.79 1.65 1.78 1.56 1.65 1.28 1.95 0.78 0.89 1.71 1.38 1.86
whiskers lower	-1.43 -0.87 -0.92 -1.17 0.11 -0.99 -0.17 -2.04 -0.26 -0.36 -0.27 1.86
whiskers upper	2.30 2.30 2.30 2.20 2.20 2.01 2.14 1.82 1.25 2.23 1.62 1.86
log(IgG)
medians	1.10 1.11 0.96 1.23 1.41 0.46 0.13 0.12 0.72 1.53 0.44 1.94
25% quartiles	0.20 0.07 0.58 0.04 1.29 -0.09 -0.65 -0.18 -0.01 1.02 0.37 1.94
75% quartiles	1.35 1.84 1.70 1.64 1.79 1.56 1.14 0.57 2.12 1.72 1.35 1.94
whiskers lower	-1.27 -0.22 -0.40 -0.20 1.22 -1.17 -1.27 -0.21 -0.58 0.84 0.29 1.94
whiskers upper	2.05 2.37 2.30 1.97 2.34 2.20 1.79 0.62 2.29 2.04 2.27 1.94

## Sheet: Figure 5
Figure 5 A
point estimates	13.27 15.22 13.56 15.82
lower CI limits	7.86 11.20 8.04 10.39
upper CI limits	21.52 20.34 21.96 23.35
Figure 5 B
point estimates	100.00 71.79 57.14 38.75
lower CI limits	100.00 63.41 44.74 30.38
upper CI limits	100.00 78.89 68.71 47.84
reference line	100.00 54.21 39.09 31.64

## Sheet: Figure 6
Figure 6A
male
point estimates	8.87 16.95 10.03 17.15 12.82
lower CI limits	2.75 10.60 6.31 11.49 5.44
upper CI limits	25.13 26.00 15.57 24.81 27.31
raw estimates	6.90 15.96 9.88 16.80 13.51
female
point estimates	11.23 19.62 16.99 16.53 12.10
lower CI limits	3.97 12.33 12.24 11.40 5.00
upper CI limits	27.92 29.75 23.10 23.38 26.50
raw estimates	11.54 20.99 17.03 16.31 11.43
Figure 6B
positive
point estimates	19.28 13.98 10.17 15.63 12.01
lower CI limits	13.24 9.24 3.75 9.59 7.23
upper CI limits	27.21 20.59 24.73 24.45 19.28
raw estimates	18.69 12.50 14.63 15.94 8.86
negative
point estimates	14.18 14.83 15.16 14.53 15.14
lower CI limits	11.51 12.06 12.41 11.84 12.38
upper CI limits	17.34 18.11 18.40 17.70 18.39
raw estimates	14.41 15.15 15.09 14.73 15.50

## Sheet: Figure 7
Figure 7
	lung	cardiovasc	neurologic	cancer	diabetes	carnival
whiskers lower	-1.17 -1.83	-0.20 -1.83	-0.65 -1.90	-1.17 -1.90	-0.97 -1.90	-0.84 -1.83
25% quartiles	-0.07 0.29	0.51 0.25	0.00 0.26	0.11 0.26	0.69 0.25	0.39 -0.09
medians	0.79 1.10	1.55 1.07	1.02 1.08	1.30 1.07	1.71 1.07	1.14 1.07
75% quartiles	1.86 1.71	2.15 1.66	2.26 1.71	1.63 1.73	1.95 1.70	1.71 1.74
whiskers upper	2.37 2.34	2.37 2.30	2.29 2.37	2.37 2.34	2.26 2.37	2.27 2.37

## Sheet: Figure 8
Figure 8A
point estimates	9.53	21.27
lower CI limits	6.91	16.87
upper CI limits	13.00	26.44
raw estimates	8.84	22.06
Figure 8B
point estimates	2.57	4.21
lower CI limits	1.89	3.54
upper CI limits	3.49	4.99
raw estimates	2.57	4.21
Figure 8C
percentages
no carnival	35.71 9.52 14.29 14.29 2.38 7.14 2.38 7.14 2.38 2.38 0.00 2.38
carnival	15.85 8.54 13.41 7.32 9.76 10.98 6.10 6.10 10.98 7.32 3.66 0.00

## Sheet: Figure S1
younger than 6	5.7 5.6 5.6 1.3
[6,18)	11.0 11.1 10.8 8.4
[18,25)	7.5 8.1 7.6 7.0
[25,40)	18.9 18.6 19.1 14.2
[40,65)	37.8 35.7 35.4 40.1
65 and older	19.1 20.9 21.5 29.0

## Sheet: Figure S2
Figure S2 A
male
medians	-0.31 0.67 1.25 1.61 1.78
25% quartiles	-0.34 0.08 0.36 0.11 1.51
75% quartiles	-0.27 1.30 1.72 1.80 1.95
whiskers lower	-0.34 -1.20 -1.43 -0.99 1.51
whiskers upper	-0.27 1.94 2.23 2.30 2.20
female
medians	1.98 1.68 0.28 0.40 1.04 1.06
25% quartiles	1.98 1.04 -0.27 -0.14 -0.05 0.30
75% quartiles	1.98 1.81 0.89 1.03 1.51 1.97
whiskers lower	1.98 0.41 -1.17 -0.92 -2.04 0.28
whiskers upper	1.98 1.95 2.07 2.30 2.03 2.14
Figure S2 B
male
medians	0.08 1.02 1.09 1.70 0.90
25% quartiles	-0.15 0.25 0.54 0.70 0.88
75% quartiles	0.31 1.40 2.02 2.05 1.95
whiskers lower	-0.15 -0.58 -0.17 -1.27 0.88
whiskers upper	0.31 1.75 2.27 2.37 2.30
female
medians	2.2 1.82 1.05 0.58 1.22 0.59
25% quartiles	2.2 1.35 0.16 -0.08 0.07 -0.64
75% quartiles	2.2 2.02 1.40 1.28 1.83 1.24
whiskers lower	2.2 0.88 -0.76 -0.84 -1.83 -1.27
whiskers upper	2.2 2.21 2.12 1.91 2.34 1.30

## Sheet: Figure S3
Figure S3 A
male
point estimates	4.00 2.71 4.57 2.25 4.20
lower CI limits	1.32 1.63 3.09 1.41 2.12
upper CI limits	12.15 4.52 6.77 3.59 8.34
raw estimates	4.00 2.71 4.57 2.25 4.20
female
point estimates	5.50 4.31 4.29 3.76 2.00
lower CI limits	2.12 2.95 3.21 2.64 0.65
upper CI limits	14.28 6.31 5.72 5.37 6.12
raw estimates	5.50 4.31 4.29 3.76 2.00
Figure S3 B
positive
point estimates	4.81 2.86 4.00 1.90 3.43
lower CI limits	3.34 1.72 2.08 0.92 1.79
upper CI limits	6.93 4.73 7.69 3.93 6.59
raw estimates	4.81 2.86 4.00 1.90 3.43
negative
point estimates	3.51 3.77 3.66 3.75 3.62
lower CI limits	2.98 3.22 3.14 3.22 3.09
upper CI limits	4.15 4.41 4.26 4.38 4.22
raw estimates	3.51 3.77 3.66 3.75 3.62
